# Supplementary material for: Structure Activity Relationship and Molecular Docking of Some Quinazolines Bearing Sulfamerazine Moiety as New 3CLpro, cPLA2, sPLA2 Inhibitors
Source: Molecules. 2023 Aug 14;28(16):6052. doi: 10.3390/molecules28166052 (PMC10460087; doi:10.3390/molecules28166052)
Supplement: Supplementary file 1 [file molecules-28-06052-s001.zip]

Archive with 2 entries (2 files):
- supplemenrty figures S1-S15.pdf
- Tables S1 and S2.pdf
